# Supplementary material for: How dynamic capabilities enable Chinese SMEs to survive and thrive during COVID-19: Exploring the mediating role of business model innovation
Source: PLoS One. 2024 May 31;19(5):e0304471. doi: 10.1371/journal.pone.0304471 (PMC11142619; doi:10.1371/journal.pone.0304471)
Supplement: S1 Data — (XLSX) [file pone.0304471.s001.xlsx]

## Sheet: Sheet1
Number	Sensing Capabilities 1	Sensing Capabilities 2	Sensing Capabilities 3	Sensing Capabilities 4	Sensing Capabilities 5	Sensing Capabilities 6	Sensing Capabilities	Seizing Capabilities1	Seizing Capabilities2	Seizing Capabilities3	Seizing Capabilities4	Seizing Capabilities	Transforming Capabilities 1	Transforming Capabilities 2	Transforming Capabilities 3	Transforming Capabilities 4	Transforming Capabilities 5	Transforming Capabilities 6	Transforming Capabilities	Value Proposal 1	Value Proposal 2	Value Proposal 3	Value Proposal	Value Creation 1	Value Creation 2	Value Creation 3	Value Creation 4	Value Creation 5	Value Creation 6	Value Creation	Value Capture1	Value Capture2	Value Capture3	Value Capture4	Value Capture	Performance 1	Performance 2	Performance 3	Performance 4	Performance	Gender	Age	Education	Position	Experience	Firm size
1	4	4	4	5	4	5	4.33333	4	5	3	4	4	4	3	3	3	3	4	3.33333	4	3	4	3.66667	3	3	3	4	3	4	3.33333	4	3	4	4	3.75	3	3	3	4	3.25	2	2	6	3	3	2
2	3	2	4	4	3	4	3.33333	4	4	5	5	4.5	5	5	4	4	5	4	4.5	4	3	4	3.66667	3	3	3	2	3	3	2.83333	2	3	4	4	3.25	5	5	4	5	4.75	2	4	3	3	3	1
3	2	3	1	1	1	1	1.5	4	4	4	4	4	5	5	5	5	4	4	4.66667	3	4	3	3.33333	3	4	3	2	3	3	3	3	3	3	4	3.25	3	4	3	4	3.5	1	3	5	1	2	1
4	4	4	4	4	4	3	3.83333	4	5	4	4	4.25	3	5	5	4	5	4	4.33333	5	5	5	5	4	4	3	5	4	5	4.16667	4	4	4	5	4.25	4	4	4	4	4	2	3	5	3	2	2
5	4	4	3	5	4	5	4.16667	5	4	5	2	4	5	5	5	5	5	5	5	5	5	4	4.66667	4	3	3	3	3	4	3.33333	3	3	5	4	3.75	4	5	5	4	4.5	2	3	5	3	3	1
6	5	5	5	5	4	4	4.66667	4	3	4	4	3.75	4	5	4	3	3	5	4	1	1	2	1.33333	5	4	4	4	4	4	4.16667	4	3	4	3	3.5	5	3	4	3	3.75	1	2	5	3	2	1
7	4	4	4	4	5	4	4.16667	5	4	4	4	4.25	4	4	3	5	5	5	4.33333	5	4	4	4.33333	4	5	4	4	4	3	4	5	4	4	5	4.5	3	2	5	5	3.75	1	4	3	3	3	2
8	4	3	2	4	3	4	3.33333	2	4	3	3	3	5	5	5	5	5	5	5	4	4	3	3.66667	4	3	4	5	3	4	3.83333	2	3	3	3	2.75	5	5	5	5	5	1	6	7	1	2	4
9	1	1	1	1	1	2	1.16667	3	3	2	3	2.75	2	1	2	1	1	3	1.66667	2	2	3	2.33333	3	2	4	3	4	1	2.83333	3	3	3	3	3	3	1	1	1	1.5	2	4	4	3	1	2
10	3	4	4	4	4	5	4	5	4	4	4	4.25	4	4	4	5	3	4	4	4	5	3	4	4	4	5	3	4	5	4.16667	4	4	4	4	4	5	4	5	3	4.25	1	3	5	3	2	1
11	4	3	3	4	2	3	3.16667	3	2	3	3	2.75	3	3	2	4	2	3	2.83333	2	1	2	1.66667	3	2	2	2	3	1	2.16667	4	3	3	2	3	3	3	4	4	3.5	1	2	6	3	2	3
12	5	3	4	5	4	5	4.33333	4	4	2	2	3	4	5	4	3	4	4	4	4	4	5	4.33333	3	2	2	4	4	2	2.83333	5	5	3	5	4.5	5	5	4	5	4.75	1	2	7	2	1	3
13	2	4	5	4	4	4	3.83333	4	3	1	1	2.25	5	4	5	4	3	5	4.33333	4	4	3	3.66667	4	4	4	4	4	4	4	5	5	5	5	5	4	4	5	5	4.5	2	4	5	3	2	3
14	4	5	5	5	5	5	4.83333	4	3	3	4	3.5	4	4	4	4	3	5	4	4	3	3	3.33333	5	5	5	4	4	5	4.66667	4	4	4	4	4	4	5	3	5	4.25	1	5	5	3	3	1
15	4	4	5	4	4	4	4.16667	5	4	4	4	4.25	5	4	5	3	3	4	4	5	4	4	4.33333	4	4	2	5	4	4	3.83333	4	4	2	5	3.75	4	3	4	4	3.75	1	2	5	3	2	1
16	5	4	3	5	4	5	4.33333	3	2	4	4	3.25	4	4	4	5	3	5	4.16667	3	4	1	2.66667	3	3	2	4	1	4	2.83333	4	4	4	4	4	5	5	4	5	4.75	2	2	6	3	1	1
17	5	4	5	5	4	5	4.66667	5	5	5	5	5	4	5	5	5	5	4	4.66667	4	4	5	4.33333	5	4	4	4	5	5	4.5	5	4	4	5	4.5	5	4	5	4	4.5	1	2	1	2	2	2
18	3	3	3	1	3	1	2.33333	1	2	1	1	1.25	3	2	2	2	1	1	1.83333	3	2	2	2.33333	3	1	2	3	2	2	2.16667	2	3	3	2	2.5	1	1	1	2	1.25	1	3	5	3	2	1
19	2	2	3	3	2	4	2.66667	3	3	2	3	2.75	3	3	3	3	2	4	3	3	4	2	3	5	5	4	5	3	5	4.5	4	4	4	5	4.25	5	4	4	4	4.25	2	2	4	3	2	1
20	5	2	3	5	3	4	3.66667	5	5	4	5	4.75	4	4	5	5	4	5	4.5	4	3	5	4	3	2	2	3	3	3	2.66667	3	3	3	3	3	5	5	5	5	5	2	4	5	3	2	4
21	3	1	3	3	2	3	2.5	2	3	3	4	3	3	4	3	2	2	4	3	1	1	1	1	1	2	1	1	1	1	1.16667	3	3	3	1	2.5	1	2	2	1	1.5	1	3	3	2	3	1
22	4	3	3	2	3	4	3.16667	4	4	3	4	3.75	4	5	4	5	4	5	4.5	4	2	1	2.33333	4	4	3	4	3	4	3.66667	5	3	3	5	4	5	3	3	4	3.75	2	2	5	3	2	2
23	4	5	3	4	4	5	4.16667	3	1	3	3	2.5	4	4	5	5	3	5	4.33333	2	1	2	1.66667	1	1	3	1	1	3	1.66667	3	3	2	3	2.75	3	1	1	1	1.5	1	2	2	2	3	4
24	5	4	4	5	5	5	4.66667	5	4	4	4	4.25	4	3	3	5	2	4	3.5	3	3	1	2.33333	4	5	3	2	4	4	3.66667	5	4	4	5	4.5	5	5	5	5	5	1	2	5	3	1	2
25	4	4	4	4	4	4	4	3	5	4	3	3.75	5	4	5	5	4	5	4.66667	5	5	4	4.66667	5	4	4	4	3	4	4	5	3	5	4	4.25	4	5	4	5	4.5	1	3	5	3	3	2
26	5	5	5	5	4	5	4.83333	3	3	2	1	2.25	4	2	4	5	4	3	3.66667	5	4	5	4.66667	5	5	4	4	4	5	4.5	5	2	4	4	3.75	5	4	3	5	4.25	2	5	4	3	2	1
27	4	2	3	1	3	1	2.33333	2	1	1	2	1.5	3	3	3	2	3	5	3.16667	3	4	4	3.66667	1	1	1	1	2	1	1.16667	3	3	3	2	2.75	4	3	3	2	3	2	3	6	3	1	1
28	5	5	4	4	4	4	4.33333	5	5	5	4	4.75	5	4	4	5	4	4	4.33333	4	4	4	4	4	3	5	5	4	4	4.16667	3	4	4	2	3.25	4	4	5	5	4.5	1	2	5	3	2	1
29	4	4	4	3	4	5	4	4	4	3	4	3.75	4	4	4	4	4	4	4	5	3	4	4	4	4	4	4	4	4	4	5	4	4	5	4.5	4	5	5	5	4.75	1	3	5	3	2	1
30	4	2	3	3	4	2	3	5	2	4	3	3.5	4	3	5	4	4	5	4.16667	5	3	5	4.33333	4	4	2	5	4	2	3.5	4	5	3	4	4	5	5	5	5	5	1	3	4	2	2	1
31	4	2	3	5	4	4	3.66667	4	4	2	5	3.75	4	5	4	5	4	4	4.33333	5	5	5	5	4	4	2	3	4	4	3.5	3	4	3	5	3.75	5	5	4	5	4.75	1	2	5	3	1	1
32	4	5	5	5	3	4	4.33333	5	4	5	4	4.5	4	4	4	4	5	4	4.16667	4	2	5	3.66667	4	3	4	4	5	3	3.83333	5	5	4	5	4.75	5	5	4	5	4.75	2	3	5	3	2	2
33	4	5	5	5	3	5	4.5	5	5	5	4	4.75	4	4	4	5	3	4	4	5	1	3	3	5	5	5	4	5	5	4.83333	5	5	5	5	5	5	4	4	5	4.5	1	4	4	3	2	1
34	4	4	4	4	4	5	4.16667	4	4	2	4	3.5	5	5	4	5	4	5	4.66667	5	4	4	4.33333	4	4	4	4	5	4	4.16667	5	5	4	4	4.5	4	5	4	4	4.25	2	5	4	3	2	2
35	4	5	5	4	5	4	4.5	4	3	4	4	3.75	5	5	5	5	2	4	4.33333	5	4	4	4.33333	4	5	4	5	5	4	4.5	3	3	2	3	2.75	5	4	2	2	3.25	2	2	6	3	1	2
36	4	4	4	4	4	5	4.16667	5	4	3	4	4	4	4	4	4	4	4	4	3	4	2	3	5	4	5	5	5	5	4.83333	5	5	5	5	5	5	5	5	4	4.75	1	2	5	3	2	2
37	5	5	4	5	5	5	4.83333	3	4	4	4	3.75	3	1	3	1	4	3	2.5	2	3	3	2.66667	5	1	1	1	1	1	1.66667	5	5	5	5	5	4	5	4	5	4.5	1	5	6	2	2	1
38	3	4	1	4	3	3	3	5	4	5	5	4.75	5	4	4	5	4	3	4.16667	4	5	5	4.66667	4	5	5	5	5	5	4.83333	3	3	3	3	3	5	5	5	5	5	2	5	5	3	2	2
39	4	3	3	3	3	4	3.33333	5	5	4	5	4.75	5	5	4	5	4	5	4.66667	5	4	5	4.66667	4	5	4	4	4	2	3.83333	4	3	4	4	3.75	4	3	4	4	3.75	1	2	6	3	1	2
40	4	5	5	4	4	5	4.5	5	5	4	5	4.75	4	2	4	5	5	5	4.16667	4	4	4	4	5	4	3	4	3	4	3.83333	5	1	3	5	3.5	4	4	5	5	4.5	1	3	5	3	2	1
41	5	2	2	2	3	3	2.83333	4	5	5	5	4.75	4	3	3	3	1	5	3.16667	3	2	4	3	5	2	3	1	4	2	2.83333	5	4	5	5	4.75	4	5	4	4	4.25	1	3	6	3	2	1
42	1	2	1	1	1	1	1.16667	3	4	3	4	3.5	1	1	1	2	1	5	1.83333	3	2	2	2.33333	5	4	5	4	3	4	4.16667	2	1	1	1	1.25	3	2	3	3	2.75	1	3	7	2	1	4
43	5	4	4	3	3	2	3.5	4	4	2	4	3.5	3	3	4	3	4	3	3.33333	5	4	5	4.66667	5	4	4	5	5	5	4.66667	5	5	5	5	5	5	5	4	5	4.75	1	5	4	3	2	3
44	3	3	2	3	2	4	2.83333	3	2	3	4	3	5	5	5	5	5	5	5	4	4	4	4	2	2	3	2	3	4	2.66667	5	4	4	5	4.5	4	4	5	4	4.25	1	4	2	3	3	2
45	5	4	5	5	5	5	4.83333	4	3	4	2	3.25	4	3	4	2	2	2	2.83333	5	4	4	4.33333	5	4	5	4	5	5	4.66667	4	5	4	5	4.5	5	4	4	5	4.5	1	2	3	3	2	4
46	3	4	3	4	4	4	3.66667	5	2	4	4	3.75	5	2	4	2	3	3	3.16667	5	3	4	4	5	5	5	5	5	5	5	5	5	4	5	4.75	5	5	5	4	4.75	2	4	2	1	2	3
47	4	4	3	3	1	3	3	2	3	3	4	3	5	5	5	5	5	5	5	5	4	5	4.66667	3	4	3	2	4	4	3.33333	5	5	5	5	5	3	3	4	3	3.25	2	4	4	2	1	3
48	3	4	3	3	4	4	3.5	5	5	4	5	4.75	5	4	5	3	5	5	4.5	5	4	4	4.33333	5	5	5	5	5	4	4.83333	4	4	5	5	4.5	4	3	5	4	4	2	2	4	2	1	3
49	5	3	3	4	4	5	4	4	4	4	4	4	4	4	5	4	5	4	4.33333	3	2	2	2.33333	4	4	5	4	5	5	4.5	5	5	5	5	5	5	4	3	4	4	2	4	6	3	2	2
50	4	2	2	3	3	5	3.16667	4	5	5	5	4.75	5	5	3	4	4	4	4.16667	5	5	5	5	3	2	4	3	3	2	2.83333	4	3	3	3	3.25	5	4	5	5	4.75	1	5	4	2	3	4
51	2	3	3	3	4	4	3.16667	4	4	4	4	4	5	3	5	4	3	5	4.16667	4	4	5	4.33333	3	3	4	3	3	5	3.5	5	5	5	5	5	4	5	4	4	4.25	2	2	4	3	1	1
52	5	2	3	4	4	3	3.5	4	5	5	5	4.75	5	5	4	5	5	5	4.83333	3	4	2	3	3	5	3	4	4	4	3.83333	4	2	4	4	3.5	4	4	3	5	4	1	2	4	2	1	1
53	4	3	4	5	3	4	3.83333	2	4	3	3	3	4	2	5	4	4	4	3.83333	4	5	5	4.66667	4	3	5	5	4	5	4.33333	4	4	3	3	3.5	4	5	4	5	4.5	1	3	5	3	2	1
54	3	2	2	3	2	4	2.66667	3	3	1	3	2.5	5	5	5	4	5	5	4.83333	5	4	4	4.33333	5	5	5	5	4	4	4.66667	4	5	2	4	3.75	5	5	4	4	4.5	1	3	6	3	3	1
55	4	4	4	5	4	4	4.16667	5	5	4	5	4.75	4	3	2	3	2	1	2.5	5	5	4	4.66667	4	4	4	5	4	4	4.16667	5	4	4	4	4.25	4	4	1	5	3.5	2	3	6	1	4	1
56	5	5	4	4	4	5	4.5	5	4	5	5	4.75	4	4	4	3	2	4	3.5	5	5	4	4.66667	3	2	4	3	4	5	3.5	4	5	4	5	4.5	4	4	4	5	4.25	1	5	4	3	2	1
57	5	2	4	4	2	3	3.33333	2	1	4	3	2.5	3	4	4	4	4	3	3.66667	5	5	4	4.66667	5	4	4	4	4	3	4	5	2	4	4	3.75	2	5	4	3	3.5	1	2	5	3	2	1
58	4	4	4	4	5	4	4.16667	4	4	4	4	4	4	5	4	4	4	5	4.33333	4	5	4	4.33333	2	4	4	4	2	4	3.33333	4	3	1	4	3	4	4	4	4	4	1	4	3	3	2	2
59	5	5	5	5	5	5	5	4	5	4	5	4.5	2	2	4	3	3	4	3	2	3	3	2.66667	5	4	4	4	4	5	4.33333	5	5	5	4	4.75	4	4	4	4	4	2	5	5	3	3	1
60	3	3	1	4	3	3	2.83333	4	5	5	5	4.75	5	3	4	4	3	4	3.83333	4	4	4	4	5	4	5	5	5	5	4.83333	3	5	4	4	4	5	5	4	5	4.75	1	5	3	3	4	3
61	5	4	2	5	4	3	3.83333	5	4	4	5	4.5	5	5	5	5	5	5	5	5	5	5	5	3	3	1	3	3	3	2.66667	5	5	5	5	5	5	5	1	5	4	2	5	3	3	5	2
62	4	5	3	5	4	3	4	4	1	2	3	2.5	3	3	3	3	4	3	3.16667	4	4	4	4	5	3	3	5	3	3	3.66667	4	3	2	3	3	5	5	5	5	5	2	4	5	1	1	1
63	4	5	5	5	5	5	4.83333	4	4	2	3	3.25	5	5	5	5	5	5	5	4	2	4	3.33333	5	4	4	4	4	5	4.33333	5	4	5	4	4.5	4	5	4	3	4	1	3	5	2	2	2
64	3	4	2	4	2	3	3	5	4	3	4	4	5	5	5	5	5	5	5	1	5	5	3.66667	4	4	3	4	3	3	3.5	5	5	5	4	4.75	5	4	3	4	4	1	3	2	1	2	2
65	4	4	3	4	4	4	3.83333	4	3	4	4	3.75	5	4	4	3	5	4	4.16667	4	4	4	4	5	4	5	5	5	5	4.83333	4	4	4	4	4	5	4	4	5	4.5	2	4	6	3	2	2
66	5	5	4	5	5	3	4.5	4	5	5	5	4.75	4	5	5	5	4	5	4.66667	3	3	3	3	5	3	3	5	5	4	4.16667	4	4	4	5	4.25	4	4	5	5	4.5	1	3	5	3	2	1
67	5	4	4	4	4	5	4.33333	4	5	4	4	4.25	3	4	4	4	3	5	3.83333	5	4	5	4.66667	3	3	2	3	2	3	2.66667	4	4	3	3	3.5	4	4	4	4	4	1	3	4	3	2	2
68	5	5	5	5	5	5	5	3	2	2	2	2.25	3	2	2	4	2	3	2.66667	1	1	1	1	3	3	2	2	1	3	2.33333	3	2	3	1	2.25	3	4	2	3	3	2	4	5	1	1	1
69	5	4	5	4	5	5	4.66667	3	4	3	3	3.25	5	5	3	5	4	5	4.5	4	3	5	4	5	4	5	5	4	5	4.66667	4	4	4	4	4	5	5	3	4	4.25	2	4	4	3	2	3
70	5	5	4	4	4	5	4.5	3	4	4	5	4	5	5	4	5	5	5	4.83333	4	4	4	4	4	4	4	4	4	4	4	5	5	4	3	4.25	4	5	3	5	4.25	1	2	5	3	2	2
71	5	3	4	4	3	4	3.83333	5	3	4	4	4	5	4	5	4	4	5	4.5	5	5	2	4	4	2	3	4	3	4	3.33333	4	5	4	4	4.25	4	4	4	5	4.25	1	3	5	3	2	2
72	4	4	4	4	3	4	3.83333	5	4	2	3	3.5	5	4	4	4	5	5	4.5	5	5	3	4.33333	4	4	3	4	4	5	4	5	4	1	5	3.75	4	4	4	4	4	1	3	3	2	2	2
73	2	3	3	5	3	2	3	1	1	2	1	1.25	5	4	5	5	4	5	4.66667	5	4	4	4.33333	3	5	4	4	4	4	4	5	5	5	5	5	4	3	3	4	3.5	1	5	6	2	3	3
74	4	4	4	5	4	4	4.16667	4	3	4	5	4	5	5	5	4	5	5	4.83333	5	4	4	4.33333	4	3	4	4	4	4	3.83333	4	4	5	4	4.25	5	5	4	4	4.5	2	3	5	3	3	1
75	4	5	5	5	4	4	4.5	4	2	4	2	3	5	5	4	5	4	5	4.66667	4	2	4	3.33333	4	4	4	4	4	4	4	5	4	4	4	4.25	5	5	4	5	4.75	1	4	6	3	3	1
76	4	4	4	4	4	4	4	5	4	4	4	4.25	4	4	4	4	4	5	4.16667	5	4	4	4.33333	4	4	4	5	3	4	4	4	4	3	4	3.75	4	4	4	4	4	1	3	5	3	2	1
77	5	5	3	4	4	3	4	4	4	4	2	3.5	3	4	3	5	5	4	4	4	4	5	4.33333	3	5	5	4	4	3	4	4	4	4	5	4.25	2	4	4	4	3.5	1	3	5	2	2	1
78	4	4	4	5	4	4	4.16667	3	4	2	4	3.25	5	5	5	4	4	3	4.33333	3	3	3	3	1	1	5	1	1	1	1.66667	5	4	5	5	4.75	4	4	5	4	4.25	2	5	7	3	5	2
79	4	4	4	5	4	4	4.16667	5	4	3	5	4.25	2	4	5	4	4	4	3.83333	4	3	5	4	4	3	3	3	3	3	3.16667	3	4	5	5	4.25	5	5	4	5	4.75	1	2	4	3	2	2
80	4	4	4	4	4	3	3.83333	4	5	4	4	4.25	4	5	4	5	4	4	4.33333	5	5	5	5	4	4	4	4	4	3	3.83333	4	4	4	3	3.75	5	5	5	5	5	2	4	4	2	4	1
81	4	5	3	4	2	5	3.83333	4	5	4	3	4	5	5	4	5	3	5	4.5	3	5	3	3.66667	5	4	5	4	5	5	4.66667	5	4	5	4	4.5	4	4	4	5	4.25	1	4	5	3	3	1
82	1	1	2	1	1	2	1.33333	1	1	1	1	1	1	1	1	5	1	1	1.66667	4	2	4	3.33333	2	1	1	1	2	2	1.5	3	2	3	1	2.25	1	1	2	1	1.25	2	4	6	2	1	3
83	2	3	4	3	3	2	2.83333	3	2	4	3	3	5	4	4	4	4	5	4.33333	2	1	1	1.33333	4	3	5	5	5	5	4.5	5	4	4	5	4.5	5	5	5	5	5	1	3	5	2	1	1
84	3	5	4	4	5	4	4.16667	1	2	3	3	2.25	2	5	4	5	5	3	4	5	5	5	5	3	2	3	5	3	3	3.16667	5	5	4	4	4.5	5	5	3	4	4.25	1	2	5	3	2	1
85	1	1	2	1	1	3	1.5	1	1	1	1	1	3	3	3	3	3	4	3.16667	5	5	5	5	5	4	4	5	4	3	4.16667	3	2	3	3	2.75	3	3	4	3	3.25	2	4	6	3	1	2
86	5	5	4	5	3	5	4.5	4	4	4	4	4	4	5	3	3	4	4	3.83333	4	4	3	3.66667	5	5	3	5	5	5	4.66667	5	5	4	5	4.75	4	3	4	4	3.75	2	4	4	3	3	1
87	3	3	4	3	3	3	3.16667	5	3	2	4	3.5	3	3	1	3	3	3	2.66667	4	2	4	3.33333	5	5	3	5	5	5	4.66667	3	3	3	3	3	3	3	2	5	3.25	1	4	2	1	4	2
88	3	3	4	3	4	3	3.33333	3	4	4	4	3.75	2	3	4	3	4	4	3.33333	3	2	3	2.66667	3	4	2	3	3	4	3.16667	4	4	5	4	4.25	4	3	3	5	3.75	1	5	7	3	4	3
89	4	4	4	5	4	3	4	4	4	5	5	4.5	5	4	3	5	5	4	4.33333	4	5	5	4.66667	5	4	3	3	3	4	3.66667	3	3	3	2	2.75	5	5	5	5	5	2	2	5	3	2	1
90	5	4	5	5	4	3	4.33333	4	4	4	4	4	4	5	3	5	4	5	4.33333	5	4	4	4.33333	5	4	4	3	4	3	3.83333	5	4	4	4	4.25	5	5	5	5	5	2	3	5	2	2	4
91	4	4	2	5	4	5	4	4	4	5	5	4.5	5	5	4	4	4	5	4.5	4	4	4	4	5	5	4	2	4	4	4	4	3	4	5	4	4	5	4	5	4.5	1	3	5	1	1	3
92	5	3	4	3	1	3	3.16667	4	4	4	4	4	4	5	5	3	5	5	4.5	2	1	1	1.33333	3	3	2	2	3	3	2.66667	2	1	2	1	1.5	3	4	2	3	3	1	5	4	1	4	4
93	5	4	4	5	4	4	4.33333	5	4	5	4	4.5	5	4	5	5	5	5	4.83333	1	2	1	1.33333	3	3	1	3	1	4	2.5	5	4	5	5	4.75	5	4	4	4	4.25	2	3	3	2	2	1
94	3	4	3	5	2	4	3.5	5	5	5	5	5	5	5	5	5	5	4	4.83333	5	4	5	4.66667	5	3	5	4	4	4	4.16667	2	4	5	4	3.75	4	3	5	4	4	2	2	5	3	1	1
95	4	3	2	3	3	3	3	5	5	4	4	4.5	5	3	4	5	4	5	4.33333	5	2	4	3.66667	4	4	4	3	1	3	3.16667	5	3	4	4	4	5	4	5	5	4.75	2	4	7	3	2	1
96	3	2	5	4	4	4	3.66667	4	4	4	3	3.75	4	4	3	4	4	4	3.83333	4	4	5	4.33333	4	4	3	4	4	4	3.83333	5	4	2	4	3.75	5	4	5	5	4.75	1	3	5	3	3	2
97	5	3	5	4	4	5	4.33333	5	4	5	5	4.75	5	4	5	4	5	5	4.66667	5	5	4	4.66667	4	4	4	4	5	4	4.16667	5	4	3	4	4	4	4	4	4	4	2	4	1	2	5	4
98	5	5	5	5	4	5	4.83333	5	5	5	5	5	5	5	5	5	4	5	4.83333	4	4	4	4	5	5	4	5	5	4	4.66667	5	5	4	5	4.75	4	5	4	3	4	2	2	7	3	1	3
99	4	2	3	3	2	4	3	5	4	4	3	4	4	5	4	5	3	4	4.16667	4	5	5	4.66667	4	5	5	5	5	5	4.83333	4	3	4	4	3.75	4	4	4	4	4	2	3	5	2	1	1
100	5	5	4	4	5	5	4.66667	5	4	4	4	4.25	5	5	4	5	5	5	4.83333	4	5	5	4.66667	5	4	4	5	4	3	4.16667	5	5	5	4	4.75	4	4	5	5	4.5	2	2	5	3	1	1
101	5	5	5	5	5	5	5	5	5	5	5	5	5	5	3	5	5	5	4.66667	2	5	4	3.66667	5	4	2	4	4	4	3.83333	5	4	4	4	4.25	5	5	4	5	4.75	1	3	5	3	2	1
102	3	5	4	5	4	4	4.16667	5	5	5	5	5	4	5	4	4	5	5	4.5	4	4	4	4	5	4	4	5	3	4	4.16667	4	3	4	4	3.75	4	4	5	5	4.5	2	2	4	3	2	2
103	5	4	5	4	5	4	4.5	5	4	5	4	4.5	5	5	4	4	4	5	4.5	4	5	5	4.66667	2	2	3	4	3	3	2.83333	5	5	4	5	4.75	4	5	5	5	4.75	2	5	4	3	1	3
104	5	3	2	4	3	4	3.5	4	4	4	5	4.25	5	5	5	5	5	5	5	1	1	2	1.33333	4	3	4	2	4	4	3.5	3	2	3	3	2.75	3	4	3	4	3.5	1	3	2	1	1	2
105	4	3	4	4	4	4	3.83333	3	2	3	4	3	4	5	4	5	4	4	4.33333	5	5	5	5	3	2	2	1	3	2	2.16667	4	5	4	5	4.5	5	5	4	4	4.5	1	2	5	3	1	2
106	4	3	4	5	3	4	3.83333	5	4	3	5	4.25	5	5	5	5	5	3	4.66667	5	5	5	5	4	2	5	4	4	5	4	4	5	4	5	4.5	5	5	3	5	4.5	1	3	5	3	2	1
107	5	5	5	5	4	4	4.66667	3	3	3	3	3	4	4	5	4	3	5	4.16667	3	4	4	3.66667	5	4	5	4	5	4	4.5	3	3	3	3	3	4	5	4	3	4	2	2	4	3	1	3
108	1	1	1	2	1	1	1.16667	1	1	1	2	1.25	3	3	2	1	3	3	2.5	2	2	1	1.66667	2	3	3	2	2	3	2.5	2	1	1	1	1.25	1	3	3	3	2.5	1	5	5	1	2	2
109	3	3	4	2	3	3	3	3	2	2	2	2.25	5	5	5	5	3	5	4.66667	4	3	3	3.33333	3	3	3	2	2	3	2.66667	3	2	2	3	2.5	3	3	3	3	3	2	5	3	3	3	1
110	5	4	4	4	4	4	4.16667	5	3	4	3	3.75	4	3	4	4	5	4	4	5	5	4	4.66667	2	4	4	5	4	5	4	4	5	4	3	4	5	4	5	5	4.75	1	2	7	3	2	2
111	5	5	4	4	5	5	4.66667	5	4	4	4	4.25	5	3	4	5	4	5	4.33333	4	4	3	3.66667	4	4	4	4	3	4	3.83333	5	4	5	4	4.5	5	4	5	5	4.75	2	4	4	3	2	2
112	1	1	1	2	1	2	1.33333	4	4	4	5	4.25	4	2	3	3	3	2	2.83333	5	4	4	4.33333	1	1	1	2	1	1	1.16667	3	3	2	4	3	3	3	3	4	3.25	1	4	5	2	3	2
113	4	4	2	5	5	4	4	5	4	4	5	4.5	5	4	5	4	4	5	4.5	4	3	4	3.66667	4	3	5	3	4	4	3.83333	5	5	4	5	4.75	5	5	4	5	4.75	2	2	1	3	1	1
114	4	3	3	2	3	1	2.66667	5	4	4	5	4.5	3	1	1	1	1	1	1.33333	3	3	4	3.33333	5	5	5	5	5	5	5	5	5	5	5	5	5	3	3	3	3.5	1	3	5	3	2	1
115	5	4	3	3	3	4	3.66667	5	4	4	4	4.25	5	5	5	5	5	4	4.83333	4	2	5	3.66667	2	3	3	4	4	3	3.16667	4	3	3	3	3.25	4	4	5	4	4.25	2	2	5	3	2	2
116	4	3	5	4	4	3	3.83333	5	4	3	3	3.75	4	4	4	4	4	4	4	5	4	4	4.33333	5	4	5	4	4	3	4.16667	4	4	4	5	4.25	5	5	4	5	4.75	2	2	7	2	2	3
117	4	3	5	4	4	5	4.16667	4	4	4	4	4	4	5	4	5	4	2	4	4	4	4	4	5	5	5	5	5	5	5	4	4	4	5	4.25	5	4	4	4	4.25	1	4	7	1	4	1
118	5	4	4	3	4	4	4	2	3	3	2	2.5	4	4	5	4	4	4	4.16667	4	4	4	4	5	4	4	5	3	4	4.16667	4	2	4	4	3.5	4	5	5	5	4.75	1	2	5	3	2	1
119	3	3	2	3	3	5	3.16667	5	5	4	5	4.75	3	3	3	1	3	3	2.66667	2	2	2	2	3	3	3	3	2	3	2.83333	5	5	4	5	4.75	4	3	2	3	3	2	4	5	2	4	3
120	4	4	3	5	2	4	3.66667	2	4	2	4	3	4	4	4	4	5	5	4.33333	4	4	4	4	4	5	4	5	3	4	4.16667	5	4	4	4	4.25	4	4	4	4	4	2	2	6	2	1	3
121	3	4	3	5	3	3	3.5	4	4	4	4	4	4	4	4	4	4	5	4.16667	5	4	4	4.33333	5	5	4	4	4	5	4.5	5	4	4	5	4.5	4	4	4	3	3.75	1	3	4	2	1	2
122	2	3	3	3	3	4	3	5	5	4	5	4.75	5	5	4	4	4	5	4.5	3	4	3	3.33333	4	5	4	3	2	4	3.66667	5	4	4	5	4.5	5	5	5	5	5	2	2	6	3	1	2
123	4	4	2	3	1	3	2.83333	3	2	1	2	2	3	3	1	3	3	4	2.83333	3	2	2	2.33333	1	3	3	3	2	3	2.5	1	3	1	3	2	3	3	2	3	2.75	1	2	5	3	2	1
124	5	4	5	4	4	5	4.5	5	3	5	5	4.5	5	5	5	4	5	4	4.66667	3	3	2	2.66667	5	4	5	5	5	5	4.83333	2	3	2	2	2.25	4	5	4	5	4.5	2	2	2	2	3	3
125	3	3	3	1	3	2	2.5	3	4	3	2	3	3	3	3	4	3	4	3.33333	4	3	3	3.33333	4	5	4	5	3	4	4.16667	3	3	3	4	3.25	3	4	3	4	3.5	1	4	5	3	2	1
126	5	4	5	3	4	4	4.16667	4	4	3	5	4	5	5	5	5	4	5	4.83333	4	4	5	4.33333	4	4	4	5	4	4	4.16667	4	4	4	4	4	4	3	5	4	4	1	3	5	3	2	1
127	4	4	3	2	4	3	3.33333	5	4	4	4	4.25	4	3	3	4	2	3	3.16667	5	5	4	4.66667	4	4	4	4	4	5	4.16667	1	1	1	1	1	4	3	2	4	3.25	1	5	5	3	2	2
128	2	1	1	2	1	1	1.33333	1	2	1	2	1.5	1	3	1	1	1	2	1.5	5	4	5	4.66667	2	3	2	3	3	3	2.66667	3	3	2	3	2.75	3	2	3	3	2.75	2	5	7	3	3	4
129	5	4	5	5	4	5	4.66667	4	3	2	5	3.5	5	3	5	5	4	5	4.5	5	5	5	5	4	2	3	4	1	4	3	3	4	4	3	3.5	4	4	5	5	4.5	2	4	7	2	1	3
130	5	5	5	5	5	4	4.83333	4	4	3	4	3.75	4	4	2	3	3	2	3	3	2	2	2.33333	5	4	3	3	3	3	3.5	5	4	4	4	4.25	4	4	4	4	4	2	4	3	3	2	3
131	4	4	2	4	4	5	3.83333	2	3	2	1	2	5	5	5	4	4	5	4.66667	2	3	4	3	3	2	2	4	1	2	2.33333	4	3	1	4	3	5	4	4	4	4.25	1	2	7	2	2	4
132	4	5	4	4	2	4	3.83333	4	5	4	4	4.25	5	4	5	5	5	5	4.83333	5	5	5	5	2	4	3	4	4	4	3.5	5	3	5	5	4.5	5	4	5	5	4.75	2	4	6	2	1	3
133	4	5	5	5	5	5	4.83333	4	3	1	3	2.75	4	3	4	3	3	3	3.33333	5	4	5	4.66667	5	4	4	5	4	5	4.5	4	5	2	2	3.25	4	5	3	3	3.75	2	4	5	3	3	1
134	2	4	4	4	4	5	3.83333	4	4	5	5	4.5	5	5	4	4	4	5	4.5	4	4	5	4.33333	5	4	3	5	4	5	4.33333	5	3	3	4	3.75	5	4	4	4	4.25	1	3	5	3	2	1
135	3	4	3	3	2	4	3.16667	3	3	4	4	3.5	5	5	5	5	4	5	4.83333	5	5	5	5	5	4	5	4	5	5	4.66667	5	3	2	3	3.25	5	4	4	5	4.5	1	2	3	3	1	1
136	4	5	5	4	3	5	4.33333	4	5	5	5	4.75	4	3	1	4	3	4	3.16667	4	4	4	4	4	4	4	4	4	5	4.16667	4	5	4	4	4.25	4	2	4	4	3.5	1	3	5	3	2	1
137	4	4	4	2	4	3	3.5	4	4	4	5	4.25	5	4	4	4	5	5	4.5	5	4	2	3.66667	4	4	4	4	2	4	3.66667	3	5	4	5	4.25	5	4	5	5	4.75	1	3	5	3	2	1
138	5	3	5	4	2	5	4	1	2	1	2	1.5	4	3	3	3	3	3	3.16667	1	1	2	1.33333	3	3	2	2	3	4	2.83333	1	1	1	1	1	4	3	2	3	3	2	2	2	2	2	1
139	3	3	3	4	4	3	3.33333	5	5	5	5	5	5	4	4	3	4	5	4.16667	4	4	3	3.66667	5	5	5	4	5	5	4.83333	5	5	5	5	5	5	5	4	5	4.75	2	2	5	3	2	2
140	5	5	5	4	5	5	4.83333	4	4	4	4	4	5	4	4	4	3	3	3.83333	4	4	5	4.33333	4	4	4	4	4	5	4.16667	4	4	5	5	4.5	5	5	4	4	4.5	1	5	3	3	2	1
141	3	4	5	5	4	4	4.16667	5	4	3	4	4	3	5	5	4	4	4	4.16667	4	4	5	4.33333	4	4	4	4	3	5	4	5	4	3	4	4	5	5	5	5	5	1	3	5	3	2	1
142	3	3	3	3	4	3	3.16667	3	1	1	1	1.5	3	4	3	3	3	3	3.16667	5	5	4	4.66667	3	4	4	4	3	2	3.33333	3	3	4	3	3.25	3	2	3	4	3	2	5	4	3	2	1
143	4	4	4	4	4	4	4	5	5	5	4	4.75	4	4	3	2	4	4	3.5	4	3	4	3.66667	4	4	4	4	4	4	4	4	4	3	4	3.75	5	5	4	5	4.75	1	2	5	3	1	1
144	4	3	4	4	2	5	3.66667	5	5	4	5	4.75	3	5	5	4	5	4	4.33333	5	5	5	5	4	4	4	4	3	3	3.66667	2	4	3	3	3	5	5	5	5	5	2	4	5	3	1	3
145	3	2	2	4	3	4	3	5	4	5	4	4.5	5	5	4	4	4	4	4.33333	4	5	5	4.66667	4	4	4	5	4	4	4.16667	5	4	3	5	4.25	4	3	4	3	3.5	1	3	5	3	3	2
146	5	3	5	5	3	4	4.16667	5	5	3	5	4.5	5	3	4	5	5	4	4.33333	3	3	3	3	4	4	4	4	2	4	3.66667	3	4	4	5	4	5	5	4	5	4.75	1	3	5	3	3	1
147	5	4	4	5	3	5	4.33333	5	4	4	4	4.25	4	5	4	4	4	4	4.16667	4	4	4	4	2	2	3	1	2	3	2.16667	3	5	4	4	4	3	3	4	4	3.5	1	3	5	3	2	2
148	5	4	3	4	5	4	4.16667	5	5	4	5	4.75	3	2	3	3	4	2	2.83333	3	4	3	3.33333	4	3	5	4	2	4	3.66667	4	4	4	4	4	4	2	3	4	3.25	2	4	5	3	2	1
149	5	5	5	5	5	4	4.83333	4	4	3	4	3.75	5	4	2	5	4	4	4	5	5	5	5	5	5	5	5	5	5	5	5	5	4	5	4.75	4	5	4	5	4.5	1	5	6	2	1	2
150	4	5	4	3	2	3	3.5	5	4	3	4	4	4	5	4	4	4	5	4.33333	4	4	5	4.33333	4	3	3	5	4	3	3.66667	5	5	3	4	4.25	5	5	4	4	4.5	1	2	5	3	2	1
151	3	5	2	3	5	3	3.5	3	5	5	4	4.25	2	5	5	4	3	3	3.66667	4	4	4	4	5	4	2	4	4	4	3.83333	4	5	5	4	4.5	5	3	5	4	4.25	2	4	3	3	2	4
152	4	5	4	2	5	5	4.16667	3	3	4	4	3.5	4	3	3	3	3	3	3.16667	3	1	2	2	5	3	4	4	4	4	4	4	5	4	2	3.75	4	3	5	5	4.25	2	4	4	3	2	2
153	4	3	3	3	4	4	3.5	4	1	2	2	2.25	5	5	5	4	4	5	4.66667	5	2	5	4	3	3	3	3	1	2	2.5	4	2	4	4	3.5	4	5	4	5	4.5	2	4	5	3	2	2
154	5	5	5	5	4	5	4.83333	5	5	5	5	5	5	4	5	5	3	5	4.5	5	4	4	4.33333	4	4	4	4	2	5	3.83333	5	4	4	5	4.5	4	4	5	4	4.25	1	3	5	3	2	1
155	2	2	1	1	1	2	1.5	5	4	4	3	4	1	2	3	2	1	2	1.83333	3	1	2	2	3	1	3	3	3	3	2.66667	3	3	3	3	3	4	1	3	3	2.75	2	4	4	3	2	2
156	4	5	4	4	5	4	4.33333	3	3	4	3	3.25	5	5	4	5	5	5	4.83333	4	5	4	4.33333	5	5	1	5	5	5	4.33333	4	4	5	4	4.25	5	4	4	5	4.5	2	2	6	2	1	3
157	5	5	5	5	5	4	4.83333	4	4	3	4	3.75	5	2	3	5	4	4	3.83333	1	5	1	2.33333	5	4	3	4	4	4	4	3	2	1	2	2	5	4	1	3	3.25	2	4	5	2	5	4
158	4	3	2	4	4	4	3.5	5	5	5	4	4.75	1	3	2	4	3	3	2.66667	2	3	2	2.33333	4	3	3	2	3	3	3	5	4	4	5	4.5	5	5	5	5	5	1	5	4	1	2	1
159	3	1	3	3	1	3	2.33333	4	5	4	2	3.75	3	3	3	3	3	2	2.83333	4	4	3	3.66667	3	2	3	1	2	1	2	5	5	5	5	5	3	3	2	2	2.5	1	3	5	3	3	1
160	4	4	3	2	2	3	3	1	2	1	1	1.25	5	5	5	5	4	5	4.83333	2	1	1	1.33333	3	4	3	2	3	4	3.16667	5	5	5	5	5	5	4	3	5	4.25	1	3	5	3	3	2
161	5	5	4	5	5	5	4.83333	4	4	4	4	4	5	5	3	5	5	4	4.5	1	2	2	1.66667	4	5	5	5	5	5	4.83333	4	4	4	5	4.25	5	5	4	5	4.75	2	4	4	3	3	3
162	5	5	5	5	5	4	4.83333	4	5	4	4	4.25	5	3	4	4	3	5	4	3	3	4	3.33333	4	5	4	3	5	4	4.16667	4	5	5	5	4.75	3	3	3	4	3.25	1	4	4	3	2	2
163	4	5	4	3	4	5	4.16667	3	3	4	4	3.5	5	5	4	4	4	5	4.5	5	5	5	5	4	5	5	4	3	4	4.16667	4	5	4	5	4.5	5	5	5	4	4.75	1	3	5	2	1	3
164	2	3	1	3	3	3	2.5	4	4	2	5	3.75	5	4	2	5	4	4	4	5	1	1	2.33333	3	4	3	2	3	4	3.16667	3	3	1	4	2.75	3	4	2	3	3	2	3	3	1	1	1
165	3	1	3	3	3	4	2.83333	4	4	4	3	3.75	3	3	3	3	2	1	2.5	2	1	2	1.66667	3	2	2	3	3	4	2.83333	3	1	2	4	2.5	5	4	2	4	3.75	2	3	5	2	3	2
166	4	4	4	4	3	4	3.83333	4	4	4	3	3.75	4	3	4	4	5	3	3.83333	4	4	4	4	5	5	4	5	4	5	4.66667	5	5	5	5	5	4	4	4	3	3.75	2	6	6	3	5	4
167	4	2	4	4	4	3	3.5	3	4	2	3	3	3	3	1	3	3	4	2.83333	3	3	3	3	4	5	4	3	4	4	4	5	5	3	4	4.25	4	3	4	5	4	1	3	4	2	2	1
168	3	3	3	3	2	3	2.83333	1	1	2	1	1.25	4	4	5	5	4	5	4.5	2	2	3	2.33333	4	5	5	4	4	4	4.33333	3	4	2	3	3	2	2	2	3	2.25	2	4	5	2	3	3
169	5	5	5	5	5	5	5	5	4	5	5	4.75	5	5	5	5	5	1	4.33333	1	4	1	2	4	2	1	2	2	3	2.33333	5	5	5	5	5	3	2	2	4	2.75	1	4	4	2	4	3
170	5	4	4	5	4	4	4.33333	4	4	4	4	4	5	4	3	4	4	4	4	4	4	4	4	4	5	4	3	4	4	4	5	4	4	4	4.25	5	5	3	5	4.5	1	3	5	3	2	1
171	3	4	2	3	2	3	2.83333	3	4	3	2	3	4	5	5	5	5	5	4.83333	4	3	5	4	3	3	3	3	3	3	3	4	3	3	3	3.25	5	5	5	5	5	2	3	3	2	1	2
172	3	2	3	3	4	2	2.83333	1	3	2	1	1.75	5	4	4	4	4	4	4.16667	2	3	2	2.33333	1	2	1	1	1	2	1.33333	1	1	1	2	1.25	1	1	1	1	1	2	4	7	3	3	4
173	4	4	4	4	3	4	3.83333	4	4	5	3	4	5	4	4	4	5	4	4.33333	3	3	4	3.33333	5	5	4	4	4	4	4.33333	3	4	4	4	3.75	3	4	4	4	3.75	1	3	5	3	2	1
174	4	3	5	3	3	5	3.83333	5	3	4	4	4	5	4	5	5	5	5	4.83333	3	4	3	3.33333	5	4	4	4	5	4	4.33333	5	5	5	5	5	5	5	5	5	5	2	2	5	3	2	1
175	4	3	5	3	4	4	3.83333	5	3	3	4	3.75	4	4	4	4	4	5	4.16667	4	4	4	4	3	5	3	4	5	4	4	4	3	5	2	3.5	5	5	5	5	5	1	3	5	3	3	1
176	2	3	4	3	4	3	3.16667	3	3	4	3	3.25	4	4	5	5	3	5	4.33333	2	5	5	4	2	3	2	3	2	4	2.66667	5	4	2	3	3.5	5	3	4	5	4.25	2	3	3	2	1	3
177	5	4	4	5	4	5	4.5	5	5	2	4	4	4	4	5	4	3	4	4	2	1	2	1.66667	5	4	4	5	5	5	4.66667	4	4	5	4	4.25	4	4	5	4	4.25	1	2	2	2	3	4
178	5	4	4	2	3	3	3.5	4	3	4	3	3.5	4	4	4	5	5	5	4.5	2	3	4	3	3	2	4	3	3	3	3	4	4	3	1	3	5	5	5	5	5	1	2	5	3	2	2
179	4	2	2	3	2	3	2.66667	2	4	4	2	3	5	3	3	5	5	5	4.33333	3	3	3	3	1	5	5	5	5	5	4.33333	3	3	3	3	3	5	4	3	4	4	2	6	3	2	2	3
180	5	4	4	4	4	5	4.33333	4	4	3	3	3.5	4	5	5	5	5	5	4.83333	4	4	4	4	2	3	3	3	4	4	3.16667	3	4	2	4	3.25	5	3	4	4	4	2	4	6	3	3	1
181	1	1	1	2	1	1	1.16667	1	1	1	1	1	3	1	3	3	3	3	2.66667	3	3	1	2.33333	2	2	2	2	2	1	1.83333	3	1	1	2	1.75	1	1	1	1	1	2	3	3	1	1	2
182	4	4	4	5	5	4	4.33333	4	4	4	4	4	5	5	5	4	5	5	4.83333	5	5	5	5	5	4	4	4	5	5	4.5	5	4	5	4	4.5	5	5	5	5	5	1	3	4	3	1	2
183	5	4	4	3	3	5	4	5	5	5	4	4.75	5	3	5	5	5	5	4.66667	5	5	5	5	5	4	5	5	5	5	4.83333	5	5	5	4	4.75	5	5	4	5	4.75	1	4	6	3	2	2
184	4	5	5	5	5	5	4.83333	4	1	4	4	3.25	5	5	4	3	2	4	3.83333	2	4	3	3	5	4	3	3	2	4	3.5	5	4	4	2	3.75	5	4	5	4	4.5	2	4	5	3	2	2
185	3	3	3	3	3	3	3	2	1	1	1	1.25	5	5	4	5	4	4	4.5	2	1	3	2	1	1	1	1	1	2	1.16667	1	1	1	1	1	1	1	1	1	1	1	3	4	1	4	3
186	4	4	5	4	3	4	4	4	5	5	4	4.5	5	3	4	5	3	5	4.16667	4	4	5	4.33333	4	1	4	4	4	2	3.16667	5	5	4	5	4.75	5	5	4	4	4.5	2	3	5	3	1	1
187	5	5	5	5	4	5	4.83333	4	4	3	3	3.5	4	4	5	5	5	4	4.5	1	1	2	1.33333	3	3	3	3	4	3	3.16667	1	1	1	1	1	4	4	5	4	4.25	2	3	5	3	1	2
188	5	4	5	5	5	5	4.83333	5	5	5	5	5	5	5	5	1	5	5	4.33333	5	4	4	4.33333	4	4	5	4	4	5	4.33333	4	4	4	5	4.25	4	4	4	4	4	2	2	6	3	1	2
189	3	2	3	3	3	3	2.83333	3	2	1	3	2.25	1	3	4	3	2	1	2.33333	1	3	3	2.33333	4	4	2	4	2	3	3.16667	2	4	3	3	3	3	3	3	3	3	2	3	4	2	3	2
190	4	4	4	5	5	4	4.33333	5	4	4	5	4.5	5	4	4	3	5	5	4.33333	5	5	4	4.66667	4	4	4	3	4	4	3.83333	5	4	5	3	4.25	5	5	5	5	5	2	4	6	3	4	3
191	3	2	3	3	2	3	2.66667	2	2	3	3	2.5	4	4	5	5	5	5	4.66667	2	2	2	2	3	1	2	3	2	2	2.16667	5	5	5	4	4.75	4	4	5	3	4	1	4	7	1	3	2
192	5	5	5	3	4	5	4.5	4	4	3	4	3.75	5	3	5	5	3	4	4.16667	5	4	5	4.66667	5	3	4	4	4	4	4	4	4	5	5	4.5	4	5	5	5	4.75	1	2	5	3	1	1
193	4	4	4	4	3	4	3.83333	4	3	4	5	4	5	4	3	3	4	4	3.83333	4	5	2	3.66667	3	4	5	5	4	4	4.16667	5	4	5	4	4.5	4	4	4	3	3.75	1	3	5	3	3	1
194	5	4	2	5	2	4	3.66667	3	5	2	4	3.5	5	4	3	4	3	5	4	3	3	4	3.33333	4	5	4	4	4	4	4.16667	4	4	5	5	4.5	4	4	4	5	4.25	1	2	6	2	2	3
195	4	3	4	4	4	4	3.83333	3	5	4	4	4	5	5	4	5	3	5	4.5	3	4	4	3.66667	4	5	4	3	5	4	4.16667	4	4	4	5	4.25	5	4	5	4	4.5	2	3	4	3	1	2
196	4	3	3	4	3	3	3.33333	5	4	4	5	4.5	4	4	4	4	4	4	4	5	4	5	4.66667	3	5	3	3	3	3	3.33333	3	2	3	4	3	5	5	5	5	5	2	2	4	3	1	1
197	5	4	4	4	4	4	4.16667	4	4	4	4	4	5	5	4	5	4	4	4.5	4	4	4	4	4	5	5	4	5	5	4.66667	4	4	3	4	3.75	4	3	4	3	3.5	1	3	5	3	3	1
198	4	4	5	4	2	5	4	3	3	3	2	2.75	3	2	3	4	3	5	3.33333	3	2	4	3	5	3	5	4	5	4	4.33333	3	2	2	5	3	3	3	1	3	2.5	1	2	5	2	1	4
199	4	5	3	4	4	4	4	5	4	5	5	4.75	5	5	4	5	5	5	4.83333	5	1	5	3.66667	2	3	2	3	2	4	2.66667	5	4	4	4	4.25	5	5	3	5	4.5	1	2	3	3	2	2
200	4	3	3	1	2	3	2.66667	5	4	4	5	4.5	4	4	3	4	4	4	3.83333	5	5	5	5	1	2	3	2	1	3	2	3	4	4	3	3.5	3	3	3	2	2.75	2	4	4	3	2	2
201	5	4	4	5	5	4	4.5	2	2	3	2	2.25	5	4	4	5	4	4	4.33333	5	4	5	4.66667	5	4	3	5	2	5	4	4	4	4	4	4	4	3	5	4	4	1	4	6	3	5	4
202	5	4	4	5	5	5	4.66667	5	5	5	5	5	3	3	2	3	3	4	3	4	4	4	4	4	5	3	4	4	4	4	3	4	3	3	3.25	4	3	4	5	4	2	3	4	3	3	1
203	5	5	4	5	4	5	4.66667	5	5	5	5	5	5	5	5	5	5	5	5	4	5	3	4	3	3	3	2	3	3	2.83333	5	3	3	4	3.75	5	5	5	5	5	2	3	4	1	3	2
204	4	4	3	4	4	4	3.83333	3	5	4	4	4	4	2	4	4	4	3	3.5	5	4	4	4.33333	5	3	4	4	4	4	4	4	5	4	5	4.5	4	5	4	3	4	1	3	5	3	2	1
205	4	5	4	4	5	4	4.33333	1	2	1	3	1.75	3	4	2	4	4	3	3.33333	5	4	5	4.66667	3	2	4	4	3	4	3.33333	5	4	5	4	4.5	5	5	4	5	4.75	2	5	1	2	2	3
206	5	4	4	4	5	2	4	5	4	4	5	4.5	4	4	4	4	5	2	3.83333	4	4	4	4	4	4	5	5	4	4	4.33333	5	5	4	4	4.5	5	5	4	5	4.75	1	3	5	3	2	1
207	5	5	5	5	5	4	4.83333	5	4	5	5	4.75	4	4	4	4	4	4	4	5	5	5	5	4	5	5	5	5	5	4.83333	4	5	5	4	4.5	5	5	5	5	5	2	2	4	3	2	1
208	2	3	4	4	4	4	3.5	2	4	4	5	3.75	3	3	4	4	2	4	3.33333	4	3	3	3.33333	3	2	4	5	3	4	3.5	4	5	5	4	4.5	5	4	4	4	4.25	2	5	6	3	2	2
209	4	4	2	3	2	3	3	2	3	3	4	3	3	2	3	3	3	2	2.66667	4	5	3	4	2	3	3	3	2	3	2.66667	4	4	2	3	3.25	5	3	2	3	3.25	2	4	4	3	2	3
210	2	4	3	3	3	3	3	5	5	5	5	5	2	4	3	4	3	4	3.33333	5	3	5	4.33333	3	3	1	3	1	3	2.33333	2	3	3	4	3	3	4	3	4	3.5	2	4	6	1	2	1
211	2	3	3	3	4	3	3	4	1	3	3	2.75	3	2	1	1	1	2	1.66667	2	2	2	2	2	2	2	3	2	1	2	4	3	3	4	3.5	3	3	2	3	2.75	1	4	5	2	1	4
212	5	4	4	3	4	4	4	4	3	3	5	3.75	5	5	5	4	4	5	4.66667	4	4	4	4	3	3	3	3	3	3	3	2	5	4	4	3.75	5	5	5	4	4.75	2	2	5	3	2	1
213	4	3	4	4	4	5	4	5	5	4	5	4.75	5	4	4	4	4	5	4.33333	3	3	3	3	3	4	2	2	1	4	2.66667	5	4	5	3	4.25	5	3	4	5	4.25	2	5	4	3	2	2
214	3	3	3	3	2	3	2.83333	5	5	4	3	4.25	4	4	4	5	5	4	4.33333	4	4	4	4	4	3	4	4	5	5	4.16667	5	5	4	5	4.75	5	1	4	4	3.5	1	2	4	3	2	2
215	3	3	3	1	3	1	2.33333	3	2	3	4	3	3	3	3	3	3	2	2.83333	4	5	5	4.66667	5	5	5	5	4	5	4.83333	4	2	5	4	3.75	3	4	3	2	3	2	2	3	2	2	4
216	5	5	5	5	4	5	4.83333	4	5	3	5	4.25	2	2	2	2	4	4	2.66667	2	2	4	2.66667	5	5	4	4	5	5	4.66667	2	1	3	4	2.5	4	4	5	4	4.25	2	5	4	3	2	1
217	4	4	3	4	3	4	3.66667	4	2	3	4	3.25	5	5	5	4	4	4	4.5	5	4	3	4	5	4	4	5	5	5	4.66667	3	3	3	3	3	5	4	4	4	4.25	2	5	5	1	5	3
218	5	5	5	5	5	5	5	4	3	3	3	3.25	5	4	3	4	5	4	4.16667	4	4	4	4	4	5	4	4	4	4	4.16667	4	2	4	4	3.5	4	5	4	4	4.25	2	3	6	2	2	1
219	5	5	5	5	5	4	4.83333	5	4	4	4	4.25	3	5	4	2	4	4	3.66667	3	3	4	3.33333	4	5	4	5	4	5	4.5	5	5	4	5	4.75	5	4	3	5	4.25	1	3	5	3	2	1
220	3	4	3	3	2	2	2.83333	3	3	1	3	2.5	4	4	3	3	2	2	3	2	1	3	2	5	5	5	5	4	4	4.66667	4	4	3	4	3.75	3	4	4	3	3.5	1	3	5	3	2	1
221	5	4	4	5	4	4	4.33333	4	4	4	5	4.25	4	4	4	5	5	5	4.5	4	3	4	3.66667	4	4	4	4	5	4	4.16667	5	4	3	4	4	4	2	4	5	3.75	1	3	5	3	3	1
222	4	4	5	5	5	4	4.5	4	4	3	5	4	5	4	4	5	3	4	4.16667	5	4	4	4.33333	4	4	4	3	2	4	3.5	5	5	5	4	4.75	5	3	5	5	4.5	2	2	5	3	2	1
223	4	4	1	4	3	4	3.33333	4	4	4	4	4	5	5	4	5	4	4	4.5	3	2	2	2.33333	5	5	4	5	4	5	4.66667	2	2	3	4	2.75	5	5	5	4	4.75	1	2	6	3	2	2
224	3	2	3	3	3	3	2.83333	5	4	3	4	4	2	2	5	4	4	4	3.5	5	5	5	5	4	5	5	5	5	4	4.66667	5	4	5	5	4.75	5	4	3	4	4	1	5	4	2	3	4
225	3	3	1	3	3	2	2.5	2	1	1	2	1.5	3	1	1	1	1	1	1.33333	2	1	3	2	1	2	1	2	1	1	1.33333	3	3	4	4	3.5	1	1	1	1	1	1	3	3	3	2	1
226	4	3	4	4	5	4	4	3	3	2	5	3.25	4	4	4	4	5	4	4.16667	4	5	4	4.33333	2	3	3	4	1	4	2.83333	3	5	3	4	3.75	5	5	5	5	5	2	5	2	2	4	3
227	5	5	4	4	5	5	4.66667	4	5	5	4	4.5	3	3	3	4	3	3	3.16667	2	4	3	3	4	2	4	5	5	4	4	5	5	4	4	4.5	5	4	4	3	4	2	3	6	2	1	2
228	3	2	3	2	4	2	2.66667	4	3	4	2	3.25	5	5	5	5	5	5	5	5	3	4	4	3	2	3	2	4	4	3	4	4	3	5	4	5	5	4	4	4.5	1	2	4	3	1	1
229	4	4	3	4	4	5	4	5	4	4	4	4.25	4	4	1	4	4	4	3.5	5	5	5	5	3	2	3	3	3	2	2.66667	3	3	1	4	2.75	2	4	2	2	2.5	2	2	6	3	2	3
230	5	4	5	4	5	5	4.66667	1	1	1	1	1	3	3	1	2	4	3	2.66667	4	3	3	3.33333	3	4	3	5	2	2	3.16667	5	5	4	4	4.5	3	2	2	4	2.75	2	3	4	3	2	2
231	5	5	5	3	4	5	4.5	4	4	4	5	4.25	4	4	5	3	4	5	4.16667	5	5	4	4.66667	4	4	3	4	3	3	3.5	4	4	5	3	4	3	5	5	4	4.25	1	4	3	2	1	4
232	3	5	5	4	5	5	4.5	3	3	3	5	3.5	5	5	5	5	5	4	4.83333	3	1	1	1.66667	4	4	2	3	3	3	3.16667	4	3	4	4	3.75	4	4	4	4	4	1	4	6	3	2	2
233	4	4	5	5	5	5	4.66667	5	4	4	3	4	5	3	2	4	1	4	3.16667	5	4	4	4.33333	5	4	5	5	3	5	4.5	5	4	5	5	4.75	4	3	4	4	3.75	2	2	6	2	2	4
234	5	4	4	5	3	4	4.16667	4	2	4	4	3.5	4	4	4	4	5	4	4.16667	4	4	4	4	5	4	3	4	2	4	3.66667	5	4	4	3	4	5	4	4	4	4.25	1	3	5	3	3	1
235	4	4	5	4	5	5	4.5	5	3	3	3	3.5	4	3	3	4	3	5	3.66667	4	4	3	3.66667	4	4	3	4	3	3	3.5	5	4	5	5	4.75	3	2	3	2	2.5	1	2	5	3	1	1
236	5	5	5	5	5	5	5	4	4	2	3	3.25	5	5	5	4	5	5	4.83333	4	4	4	4	5	5	5	5	4	4	4.66667	5	5	4	5	4.75	5	5	5	4	4.75	2	5	3	2	3	4
237	4	3	2	4	5	4	3.66667	5	4	1	5	3.75	4	5	4	5	4	3	4.16667	5	5	4	4.66667	4	5	4	4	5	4	4.33333	4	4	4	5	4.25	5	4	4	5	4.5	2	3	5	3	3	1
238	5	5	4	4	5	5	4.66667	5	5	4	4	4.5	4	5	4	4	4	5	4.33333	4	5	4	4.33333	3	2	2	3	4	5	3.16667	3	3	1	5	3	4	5	5	4	4.5	1	3	5	3	3	2
239	2	3	4	3	2	3	2.83333	4	3	3	4	3.5	5	4	5	5	5	4	4.66667	4	3	5	4	4	2	2	3	2	2	2.5	5	5	4	5	4.75	5	5	2	5	4.25	1	3	5	3	2	2
240	3	3	3	3	2	4	3	2	3	3	3	2.75	4	5	5	5	3	4	4.33333	2	3	2	2.33333	3	2	2	1	2	3	2.16667	4	3	2	2	2.75	5	3	3	2	3.25	2	4	6	3	1	1
241	4	4	3	3	3	4	3.5	5	4	5	5	4.75	4	3	2	2	2	4	2.83333	5	5	5	5	5	5	3	4	5	5	4.5	3	4	4	2	3.25	4	4	4	5	4.25	2	5	4	3	3	1
242	5	5	5	4	4	5	4.66667	5	5	5	5	5	5	5	4	5	3	5	4.5	4	3	4	3.66667	5	5	5	2	3	3	3.83333	5	5	2	3	3.75	4	2	4	3	3.25	1	3	5	3	2	1
243	4	4	3	4	4	5	4	4	4	4	5	4.25	3	4	2	3	2	3	2.83333	2	2	4	2.66667	2	2	1	3	2	2	2	3	5	3	4	3.75	2	4	2	3	2.75	2	2	6	2	1	2
244	5	3	3	4	2	4	3.5	4	2	3	2	2.75	2	3	3	4	2	4	3	4	5	4	4.33333	4	3	3	5	2	3	3.33333	5	5	4	3	4.25	4	4	3	3	3.5	1	5	5	3	3	2
245	5	5	5	3	4	5	4.5	4	3	3	2	3	4	3	2	3	3	3	3	4	5	5	4.66667	5	2	3	2	4	3	3.16667	5	3	3	4	3.75	5	5	5	5	5	1	2	6	2	2	1
246	5	4	4	3	2	3	3.5	5	3	3	4	3.75	3	3	4	4	2	4	3.33333	2	3	3	2.66667	5	5	5	4	5	5	4.83333	5	4	4	4	4.25	5	4	4	3	4	1	5	5	3	3	1
247	4	4	5	4	3	5	4.16667	3	3	4	3	3.25	4	5	5	5	4	5	4.66667	4	4	5	4.33333	4	3	3	4	2	4	3.33333	4	5	5	4	4.5	5	5	4	5	4.75	1	2	4	3	1	1
248	5	5	4	5	4	5	4.66667	5	4	4	5	4.5	5	4	5	5	5	5	4.83333	5	4	5	4.66667	5	5	4	5	4	5	4.66667	4	3	2	3	3	5	4	5	5	4.75	2	3	6	2	3	2
249	5	5	5	5	5	5	5	2	4	3	4	3.25	5	5	4	5	5	4	4.66667	4	4	5	4.33333	5	5	5	5	5	5	5	5	4	3	4	4	4	5	5	4	4.5	2	3	4	2	1	2
250	5	5	4	5	5	5	4.83333	5	4	4	4	4.25	5	4	4	4	4	4	4.16667	4	5	4	4.33333	5	5	5	5	4	4	4.66667	5	3	4	5	4.25	5	4	5	5	4.75	1	2	2	3	3	4
251	1	2	1	2	2	2	1.66667	3	2	3	3	2.75	1	1	1	2	2	2	1.5	2	2	1	1.66667	3	3	3	1	3	2	2.5	1	3	3	4	2.75	1	1	2	2	1.5	1	4	3	2	2	1
252	3	3	3	3	3	2	2.83333	5	3	4	5	4.25	5	4	5	4	3	5	4.33333	2	3	3	2.66667	5	5	5	4	4	5	4.66667	4	3	4	4	3.75	5	4	5	5	4.75	1	5	6	3	3	1
253	5	5	5	4	4	5	4.66667	3	2	2	2	2.25	5	5	5	4	3	4	4.33333	5	3	4	4	4	5	4	5	5	5	4.66667	5	5	5	5	5	4	4	3	4	3.75	1	2	5	2	2	1
254	3	4	4	3	3	5	3.66667	4	5	3	5	4.25	3	3	3	2	1	2	2.33333	5	5	5	5	5	5	4	5	4	5	4.66667	5	2	5	5	4.25	5	4	4	4	4.25	1	3	5	1	1	4
255	3	3	3	2	3	3	2.83333	2	1	1	2	1.5	4	3	3	4	5	5	4	3	3	1	2.33333	3	4	5	5	4	5	4.33333	5	4	5	4	4.5	2	3	4	2	2.75	2	5	3	2	5	3
256	5	5	4	4	5	5	4.66667	4	3	5	5	4.25	2	3	4	2	3	3	2.83333	4	5	4	4.33333	2	2	3	1	1	3	2	4	4	3	4	3.75	5	5	5	4	4.75	1	2	5	3	2	3
257	2	2	2	2	2	2	2	2	2	2	2	2	3	4	4	4	2	3	3.33333	4	4	4	4	4	4	3	3	4	4	3.66667	4	4	4	3	3.75	3	3	3	3	3	2	4	6	3	3	2
																																									1= man	1=0-20	1=Primary School	1=Directors of the Company	Experiences	Firm size
																																									2=female	2=21-30	2=Junior High School	2=Beneficial owner of the company	1=1-5	1=<50
																																										3=31-40	3=High School	3=Middle and senior leaders of the company	2=6-10	2=51-200
																																										4=41-50	4=Specialized schools		3=11-15	3=201-500
																																										5=51-60	5=Undergraduate		4=16-20	4=501-1000
																																										6>60	6=Master		5=>20
																																											7=PhD
